# Supplementary material for: Cross platform microarray analysis for robust identification of differentially expressed genes
Source: BMC Bioinformatics. 2007 Mar 8;8(Suppl 1):S5. doi: 10.1186/1471-2105-8-S1-S5 (PMC1885857; doi:10.1186/1471-2105-8-S1-S5)
Supplement: Additional File 1 — RT-PCR validation of selected genes. RT-PCR validation of selected genes. Fold Change values are reported. [file 1471-2105-8-S1-S5-S1.xls]

## Sheet: tab1
GeneID	RT-PCR	AFFX	ABI	TYPE
415116	-9.64	-4.75	-3.15	COMMON
123228	-5.9	-2.55	-5.49	COMMON
64843	-10.76	-3.17	-15.59	COMMON
64785	-3.17	-1.89	-3.97	COMMON
63943	-16.29	-2.01	-12.36	COMMON
56916	-2.24	-2.22	-2.47	COMMON
55629	-5.64	-16.06	-18.06	COMMON
55017	-3.98	-2.32	-2.22	COMMON
51651	-6.62	-3.76	-7.63	COMMON
51188	-2.34	-1.84	-2.69	COMMON
51087	1	1.23	4.57	COMMON
29923	-8.6	-5.21	-49.96	COMMON
29110	-3.06	-2.93	-2.41	COMMON
10042	-4.19	-2.02	-23.55	COMMON
8744	-10.55	-2.34	-5.3	COMMON
8317	-3.11	-2.53	-2.83	COMMON
8148	1.13	2.34	1.45	COMMON
7978	-8.32	-2.84	-10.9	COMMON
7465	-8.6	-7.5	-7.56	COMMON
5454	-4.84	-10.13	-2.99	COMMON
5347	-3	-2.19	-2.78	COMMON
4236	-2.52	-2.08	-2.69	COMMON
2104	-2.5	-3.65	-2.82	COMMON
1876	-9.04	-6.08	-8.8	COMMON
990	-3.58	-3.79	-3.59	COMMON
641	-4.37	-2.29	-3.52	COMMON
355	na	-2.12		AFFX
1877	-4.48	-2.02		AFFX
2077	-4.65	-4.34		AFFX
5911	-3.96	-1.91		AFFX
6617	-2.52	-1.76		AFFX
7025	-5.03	-1.96		AFFX
8550	-2.18	-1.89		AFFX
9093	-3.2	-1.99		AFFX
22823	-2.66	-7.56		AFFX
25778	-3.22	-2.6		AFFX
28512	-3.82	-3.76		AFFX
55703	-2.28	-1.79		AFFX
80319	-4.29	-1.64		AFFX
83990	-2.58	-2.87		AFFX
84285	-9.27	-4.43		AFFX
90594	na	-3.59		AFFX
92935	-12.02	-2.08		AFFX
113130	-2.5	-1.97		AFFX
146050	-9.6	-3.5		AFFX
661	-2.59		-2.66	ABI
662	-3.72		-2.94	ABI
891	-2.32		-2.28	ABI
3659	-12.37		-3.36	ABI
3717	-2.61		-3.33	ABI
4211	-11.53		-5.78	ABI
4215	-2.24		-2.92	ABI
5075	2.78		3.25	ABI
7142	2.14		2.32	ABI
7156	-3.14		-2.33	ABI
9150	-5.78		-7.48	ABI
9310	-2.49		-3.89	ABI
9988	-3.58		-3.53	ABI
23462	-6.17		-2.34	ABI
51172	-9.86		-7.35	ABI
55144	-4.52		-4.44	ABI
58500	-5.72		-4.75	ABI
64324	-5.55		-3.17	ABI
138474	na		-2.31	ABI
147694	na		-8.05	ABI
284349	-7.52		-5	ABI
