# Supplementary material for: Cross platform microarray analysis for robust identification of differentially expressed genes
Source: BMC Bioinformatics. 2007 Mar 8;8(Suppl 1):S5. doi: 10.1186/1471-2105-8-S1-S5 (PMC1885857; doi:10.1186/1471-2105-8-S1-S5)
Supplement: Additional File 2 — Themes enrichment detected using IPA 3.1 software (Ingenuity® Systems). Themes enrichment detected using IPA 3.1 software (Ingenuity® Systems). [file 1471-2105-8-S1-S5-S2.xls]

## Sheet: tab2
Themes enrichment	COMMON	AFFY	ABI
Amino acid methabolism	+	-	-
Carboydrate Methabolism	-	-	+
Cell Cycle	+	+	+
Cell Death	+	+	+
Cell Morphology	+	+	+
Cell Signalling	+	+	+
Cell to cell Signalling and Interaction	-	+	+
Cellular Assembly and Organization	+	+	+
Cellular Compromise	-	+	+
Cellular Development	+	+	+
Cellular Function and manteinance	-	+	+
Cellular Growth and Prolieration	+	-	+
Cellular Movement	+	-	+
DNA Replication Recombination and Repair	+	+	+
Energy Production	-	+	-
Gene Expression	+	+	+
Lipid Methabolism	+	+	+
Molecular Transport	+	+	+
Nucleic Acid Methabolism	-	+	+
Post-translational modification	+	-	-
RNA post-transcriptional modification	+	-	+
RNA Trafficking	-	+	-
Small Molecule Biochemistry	+	+	+
